# Supplementary material for: GABP couples oncogene signaling to telomere regulation in TERT promoter mutant cancer
Source: Cell Rep. Author manuscript; Available in PMC 2022 Oct 5. (PMC9534059; doi:10.1016/j.celrep.2022.111344)
Supplement: 4 [file NIHMS1837776-supplement-4.xlsx]

## Sheet: FACETS_purity
sample	purity	EGFR	TERT
P413v1	0.895915	14.4125	2.03072
P413v2	0.658918	12.9209	1.67296
P413v3	0.804959	12.9445	0.859163
P413v4	0.77487	11.9505	0.330466
P413v5	0.729499	13.3635	0.965765
P413v6	0.658782	12.2089	0.527156
P413v7	0.743949	13.2152	0.885686
P413v8	0.736848	13.4103	0.8924
P413v9	0.450604	13.4563	0.719726
P413v10	0.79626	12.7208	0.728937
P454v1	0.923816	11.8887	0.94568
P454v2	0.932183	10.7309	2.08035
P454v3	0.882361	9.48557	1.04474
P454v4	0.795609	9.45756	0.792924
P454v5	0.846852	10.1793	1.15035
P454v6	0.872914	9.92887	0.904336
P454v7	0.901025	11.5924	1.31482
P454v8	0.663113	6.58874	0
P454v9	0.626309	10.819	0.936354
P454v10	0.906927	11.7778	1.30088
P498v10	0.873188	9.95483	0.311478
P498v2	0.917405	9.97404	0.509985
P498v3	0.890419	10.756	0.698192
P498v5	0.90455	10.9016	0.346518
P498v7	0.898249	9.857	0.414918
P498v8	0.816412	10.2713	0.33945
P498v9	0.906052	10.4811	0.512131
P500v1	0.93971	12.0052	0.941758
P500v2	0.887781	11.3909	0.932243
P500v4	0.893247	11.6096	0.861856
P500v5	0.843887	9.23872	0.741434
P500v6	0.802492	10.2521	0.561693
P500v7	0.888621	11.0756	1.30812
P500v8	0.806989	10.0317	0.585374

## Sheet: qPCR Gene Expression Primers
	Forward	Reverse
GUSB	CTCATTTGGAATTTTGCCGATT	CCGAGTGAAGATCCCCTTTTTA
TERT	TCACGGAGACCACGTTTCAAA	TTCAAGTGCTGTCTGATTCCAAT
GABPB1	TCCACTTCATCTAGCAGCACA	GTAATGGTGTTCGGTCCACTT
GABPA	AAGAACGCCTTGGGATACCCT	GTGAGGTCTATATCGGTCATGCT
EGFR	TTGCCGCAAAGTGTGTAACG	GTCACCCCTAAATGCCACCG
PRKAB1	CCACTCCGAGGAAATCAAGGC	CTGGGCGGGAGCTTTATCA

## Sheet: Antibodies
Target	Company	Catalog Number
p-EGFR (Y1068)	Cell Signaling Technology	2234S
EGFR	Cell Signaling Technology	4267S
GABPA	Millipore Sigma	ABE1047
GABPB1	Proteintech	12597-1-AP
GAPDH	Millipore Sigma	CB1001
p-AMPKA (T172)	Cell Signaling Technology	2535S
AMPKA1/2	Cell Signaling Technology	2532S
AMPKB1/2	Cell Signaling Technology	4150S
anti-Rabbit IgG, HRP-linked	Cell Signaling Technology	7074S
anti-Mouse IgG, HRP-linked	Cell Signaling Technology	7076S

## Sheet: shRNA Sequences
Target	Sequence	Source	Catalog Number
PRKAB1_1	GCCTGGCTATGGAACTAAATA	MISSION Sigma	TRCN0000004770
PRKAB1_2	CCTCACCAGAAGCCACAATAA	MISSION Sigma	TRCN0000004771
EGFR_1	GAGAATGTGGAATACCTAAGG	MISSION Sigma	TRCN0000010329
EGFR_2	GCTGGATGATAGACGCAGATA	MISSION Sigma	TRCN0000039634
non-targeting control	GCGCGATAGCGCTAATAATTT	MISSION Sigma	SHC016

## Sheet: ChIP-qPCR Primers
	Forward	Reverse
TERT Promoter	GCCGGGGCCAGGGCTTCCCA	CCGCGCTTCCCACGTGGCGG

## Sheet: CRISPR Guides and Primers
sgRNA
PRKAB1_5'	TGGCCATAAGACGCCCCGGA
PRKAB1_3'	TGGTGCTCAGCGCAACCCAC
Primers
PRKAB1_Forward	GTAAAGCGCGATTGCGAGAG
PRKAB1_WT_Reverse	CCCTCTCCGTTCTGGTGTTT
PRKAB1_tKO_Reverse	CTCAACAGGGACAAGTGGCT
